# Supplementary material for: Comparative and phylogenetic analyses of eleven complete chloroplast genomes of Dipterocarpoideae
Source: Chin Med. 2021 Nov 25;16:125. doi: 10.1186/s13020-021-00538-8 (PMC8620154; doi:10.1186/s13020-021-00538-8)
Supplement: Supplementary file 2 — Additional file 2: Table S1. Codon content of 20 amino acids and stop codons in Dipterocarpoideae. [file 13020_2021_538_MOESM2_ESM.xls]

## Sheet: Table S1
Table S1: Codon content of 20 amino acids and stop codons in Dipterocarpoideae
D. gracilis
AA	Codons	Numbers	RSCU	AA	Codons	Numbers	RSCU	AA	Codons	Numbers	RSCU	AA	Codons	Numbers	RSCU
Phe	UUU	1660	1.18	Ser	UCU	1136	1.56	Tyr	UAU	1198	1.41	Cys	UGU	512	1.16
	UUC	1165	0.82		UCC	732	1.01		UAC	499	0.59		UGC	367	0.84
Leu	UUA	1006	1.36		UCA	811	1.11	TER	UAA	523	0.92	TER	UGA	730	1.29
	UUG	902	1.22		UCG	523	0.72		UAG	448	0.79	Trp	UGG	830	1
	CUU	976	1.32	Pro	CCU	685	1.27	His	CAU	828	1.42	Arg	CGU	501	0.86
	CUC	511	0.69		CCC	500	0.93		CAC	342	0.58		CGC	264	0.45
	CUA	611	0.82		CCA	592	1.1	Gln	CAA	1067	1.4		CGA	690	1.18
	CUG	439	0.59		CCG	383	0.71		CAG	459	0.6		CGG	366	0.63
Ile	AUU	1516	1.33	Thr	ACU	691	1.24	Asn	AAU	1447	1.37	Ser	AGU	701	0.96
	AUC	957	0.84		ACC	529	0.95		AAC	664	0.63		AGC	462	0.64
	AUA	948	0.83		ACA	640	1.15	Lys	AAA	1564	1.31	Arg	AGA	1057	1.81
Met	AUG	927	1		ACG	368	0.66		AAG	828	0.69		AGG	617	1.06
Val	GUU	800	1.37	Ala	GCU	793	1.51	Asp	GAU	1268	1.48	Gly	GGU	794	1.04
	GUC	383	0.66		GCC	400	0.76		GAC	448	0.52		GGC	431	0.57
	GUA	718	1.23		GCA	555	1.05	Glu	GAA	1546	1.31		GGA	1083	1.42
	GUG	436	0.75		GCG	357	0.68		GAG	806	0.69		GGG	734	0.97
D. alatus
AA	Codons	Numbers	RSCU	AA	Codons	Numbers	RSCU	AA	Codons	Numbers	RSCU	AA	Codons	Numbers	RSCU
Phe	UUU	1409	1.16	Ser	UCU	754	1.2	Tyr	UAU	1010	1.28	Cys	UGU	586	1.06
	UUC	1014	0.84		UCC	598	0.95		UAC	570	0.72		UGC	522	0.94
Leu	UUA	713	1.16		UCA	775	1.23	TER	UAA	739	1	TER	UGA	802	1.08
	UUG	796	1.29		UCG	539	0.86		UAG	678	0.92	Trp	UGG	823	1
	CUU	713	1.16	Pro	CCU	410	1.01	His	CAU	559	1.29	Arg	CGU	277	0.55
	CUC	479	0.78		CCC	370	0.91		CAC	308	0.71		CGC	259	0.51
	CUA	555	0.9		CCA	485	1.2	Gln	CAA	700	1.27		CGA	486	0.96
	CUG	436	0.71		CCG	358	0.88		CAG	403	0.73		CGG	428	0.85
Ile	AUU	1116	1.2	Thr	ACU	457	1.02	Asn	AAU	1163	1.29	Ser	AGU	576	0.92
	AUC	843	0.91		ACC	417	0.93		AAC	641	0.71		AGC	525	0.84
	AUA	823	0.89		ACA	522	1.17	Lys	AAA	1378	1.19	Arg	AGA	890	1.76
Met	AUG	766	1		ACG	393	0.88		AAG	933	0.81		AGG	687	1.36
Val	GUU	577	1.31	Ala	GCU	331	1.11	Asp	GAU	764	1.39	Gly	GGU	503	0.88
	GUC	310	0.7		GCC	267	0.9		GAC	336	0.61		GGC	421	0.74
	GUA	490	1.11		GCA	329	1.11	Glu	GAA	891	1.2		GGA	722	1.26
	GUG	390	0.88		GCG	262	0.88		GAG	592	0.8		GGG	641	1.12
D. intricatus
AA	Codons	Numbers	RSCU	AA	Codons	Numbers	RSCU	AA	Codons	Numbers	RSCU	AA	Codons	Numbers	RSCU
Phe	UUU	1287	1.23	Ser	UCU	771	1.32	Tyr	UAU	938	1.32	Cys	UGU	520	1.07
	UUC	798	0.77		UCC	579	0.99		UAC	480	0.68		UGC	453	0.93
Leu	UUA	635	1.52		UCA	749	1.28	TER	UAA	572	0.98	TER	UGA	795	1.36
	UUG	508	1.22		UCG	437	0.75		UAG	381	0.65	Trp	UGG	643	1
	CUU	591	1.41	Pro	CCU	344	1.18	His	CAU	487	1.38	Arg	CGU	271	0.63
	CUC	260	0.62		CCC	267	0.92		CAC	221	0.62		CGC	183	0.43
	CUA	307	0.73		CCA	357	1.22	Gln	CAA	582	1.48		CGA	455	1.06
	CUG	207	0.5		CCG	199	0.68		CAG	204	0.52		CGG	301	0.7
Ile	AUU	1020	1.46	Thr	ACU	412	1.05	Asn	AAU	1013	1.34	Ser	AGU	516	0.88
	AUC	570	0.82		ACC	358	0.91		AAC	499	0.66		AGC	462	0.79
	AUA	500	0.72		ACA	514	1.31	Lys	AAA	1031	1.34	Arg	AGA	853	1.98
Met	AUG	434	1		ACG	284	0.72		AAG	512	0.66		AGG	517	1.2
Val	GUU	459	1.55	Ala	GCU	316	1.25	Asp	GAU	702	1.47	Gly	GGU	397	0.82
	GUC	215	0.73		GCC	210	0.83		GAC	252	0.53		GGC	328	0.68
	GUA	305	1.03		GCA	308	1.21	Glu	GAA	832	1.31		GGA	707	1.47
	GUG	204	0.69		GCG	180	0.71		GAG	439	0.69		GGG	494	1.03
H. mollissima
AA	Codons	Numbers	RSCU	AA	Codons	Numbers	RSCU	AA	Codons	Numbers	RSCU	AA	Codons	Numbers	RSCU
Phe	UUU	1558	1.14	Ser	UCU	1029	1.52	Tyr	UAU	1153	1.41	Cys	UGU	486	1.19
	UUC	1180	0.86		UCC	686	1.01		UAC	481	0.59		UGC	333	0.81
Leu	UUA	1017	1.28		UCA	775	1.14	TER	UAA	524	0.93	TER	UGA	654	1.16
	UUG	998	1.26		UCG	507	0.75		UAG	509	0.91	Trp	UGG	828	1
	CUU	1005	1.27	Pro	CCU	684	1.24	His	CAU	787	1.37	Arg	CGU	482	0.87
	CUC	562	0.71		CCC	495	0.9		CAC	364	0.63		CGC	271	0.49
	CUA	687	0.87		CCA	612	1.11	Gln	CAA	1086	1.36		CGA	654	1.18
	CUG	482	0.61		CCG	413	0.75		CAG	508	0.64		CGG	373	0.67
Ile	AUU	1517	1.28	Thr	ACU	654	1.22	Asn	AAU	1342	1.36	Ser	AGU	663	0.98
	AUC	990	0.84		ACC	495	0.92		AAC	637	0.64		AGC	412	0.61
	AUA	1035	0.88		ACA	616	1.15	Lys	AAA	1505	1.27	Arg	AGA	959	1.73
Met	AUG	989	1		ACG	376	0.7		AAG	869	0.73		AGG	581	1.05
Val	GUU	784	1.28	Ala	GCU	760	1.46	Asp	GAU	1206	1.47	Gly	GGU	805	1.07
	GUC	389	0.64		GCC	409	0.79		GAC	436	0.53		GGC	415	0.55
	GUA	792	1.3		GCA	552	1.06	Glu	GAA	1483	1.31		GGA	1058	1.41
	GUG	480	0.79		GCG	362	0.7		GAG	778	0.69		GGG	718	0.96
S. henyana
AA	Codons	Numbers	RSCU	AA	Codons	Numbers	RSCU	AA	Codons	Numbers	RSCU	AA	Codons	Numbers	RSCU
Phe	UUU	1603	1.14	Ser	UCU	1027	1.51	Tyr	UAU	1190	1.42	Cys	UGU	495	1.21
	UUC	1204	0.86		UCC	699	1.02		UAC	487	0.58		UGC	321	0.79
Leu	UUA	1033	1.28		UCA	784	1.15	TER	UAA	553	0.95	TER	UGA	668	1.14
	UUG	1020	1.26		UCG	517	0.76		UAG	532	0.91	Trp	UGG	834	1
	CUU	1034	1.28	Pro	CCU	686	1.24	His	CAU	790	1.36	Arg	CGU	489	0.88
	CUC	572	0.71		CCC	491	0.89		CAC	372	0.64		CGC	269	0.48
	CUA	705	0.87		CCA	614	1.11	Gln	CAA	1104	1.36		CGA	672	1.2
	CUG	483	0.6		CCG	418	0.76		CAG	521	0.64		CGG	377	0.68
Ile	AUU	1541	1.28	Thr	ACU	656	1.22	Asn	AAU	1345	1.35	Ser	AGU	656	0.96
	AUC	1012	0.84		ACC	491	0.91		AAC	641	0.65		AGC	411	0.6
	AUA	1055	0.88		ACA	623	1.16	Lys	AAA	1543	1.27	Arg	AGA	967	1.73
Met	AUG	1019	1		ACG	379	0.71		AAG	879	0.73		AGG	576	1.03
Val	GUU	797	1.28	Ala	GCU	760	1.46	Asp	GAU	1215	1.47	Gly	GGU	817	1.09
	GUC	400	0.64		GCC	404	0.78		GAC	439	0.53		GGC	409	0.54
	GUA	796	1.28		GCA	556	1.07	Glu	GAA	1497	1.31		GGA	1063	1.41
	GUG	489	0.79		GCG	363	0.7		GAG	791	0.69		GGG	720	0.96
S.leprosula
AA	Codons	Numbers	RSCU	AA	Codons	Numbers	RSCU	AA	Codons	Numbers	RSCU	AA	Codons	Numbers	RSCU
Phe	UUU	1217	1.25	Ser	UCU	778	1.59	Tyr	UAU	939	1.47	Cys	UGU	332	1.22
	UUC	733	0.75		UCC	475	0.97		UAC	341	0.53		UGC	211	0.78
Leu	UUA	790	1.54		UCA	535	1.1	TER	UAA	260	1.01	TER	UGA	326	1.27
	UUG	661	1.29		UCG	327	0.67		UAG	185	0.72	Trp	UGG	583	1
	CUU	678	1.32	Pro	CCU	481	1.41	His	CAU	583	1.43	Arg	CGU	375	1
	CUC	284	0.55		CCC	297	0.87		CAC	235	0.57		CGC	180	0.48
	CUA	417	0.81		CCA	371	1.09	Gln	CAA	774	1.46		CGA	461	1.22
	CUG	253	0.49		CCG	218	0.64		CAG	287	0.54		CGG	199	0.53
Ile	AUU	1150	1.43	Thr	ACU	509	1.34	Asn	AAU	1118	1.41	Ser	AGU	505	1.03
	AUC	610	0.76		ACC	343	0.9		AAC	465	0.59		AGC	308	0.63
	AUA	645	0.8		ACA	425	1.12	Lys	AAA	1118	1.38	Arg	AGA	666	1.77
Met	AUG	622	1		ACG	241	0.64		AAG	505	0.62		AGG	379	1.01
Val	GUU	597	1.44	Ala	GCU	614	1.63	Asp	GAU	951	1.52	Gly	GGU	610	1.17
	GUC	248	0.6		GCC	267	0.71		GAC	299	0.48		GGC	270	0.52
	GUA	528	1.28		GCA	388	1.03	Glu	GAA	1095	1.35		GGA	746	1.43
	GUG	280	0.68		GCG	235	0.62		GAG	529	0.65		GGG	466	0.89
S.roxburghii
AA	Codons	Numbers	RSCU	AA	Codons	Numbers	RSCU	AA	Codons	Numbers	RSCU	AA	Codons	Numbers	RSCU
Phe	UUU	1183	1.21	Ser	UCU	743	1.57	Tyr	UAU	906	1.46	Cys	UGU	329	1.21
	UUC	770	0.79		UCC	471	0.99		UAC	334	0.54		UGC	213	0.79
Leu	UUA	772	1.54		UCA	530	1.12	TER	UAA	283	0.96	TER	UGA	390	1.32
	UUG	624	1.25		UCG	331	0.7		UAG	212	0.72	Trp	UGG	573	1
	CUU	679	1.36	Pro	CCU	456	1.39	His	CAU	558	1.44	Arg	CGU	342	0.93
	CUC	285	0.57		CCC	281	0.86		CAC	216	0.56		CGC	174	0.47
	CUA	395	0.79		CCA	356	1.09	Gln	CAA	740	1.45		CGA	428	1.16
	CUG	246	0.49		CCG	215	0.66		CAG	279	0.55		CGG	226	0.61
Ile	AUU	1147	1.4	Thr	ACU	503	1.34	Asn	AAU	1032	1.42	Ser	AGU	482	1.02
	AUC	652	0.8		ACC	330	0.88		AAC	426	0.58		AGC	290	0.61
	AUA	657	0.8		ACA	438	1.16	Lys	AAA	1082	1.38	Arg	AGA	673	1.83
Met	AUG	658	1		ACG	233	0.62		AAG	489	0.62		AGG	367	1
Val	GUU	572	1.41	Ala	GCU	590	1.62	Asp	GAU	860	1.51	Gly	GGU	581	1.13
	GUC	255	0.63		GCC	255	0.7		GAC	276	0.49		GGC	286	0.55
	GUA	520	1.28		GCA	393	1.08	Glu	GAA	1029	1.39		GGA	733	1.42
	GUG	278	0.68		GCG	218	0.6		GAG	452	0.61		GGG	462	0.9
V. xishuangbannaensis
AA	Codons	Numbers	RSCU	AA	Codons	Numbers	RSCU	AA	Codons	Numbers	RSCU	AA	Codons	Numbers	RSCU
Phe	UUU	1126	1.19	Ser	UCU	605	1.35	Tyr	UAU	750	1.28	Cys	UGU	407	1.13
	UUC	761	0.81		UCC	443	0.99		UAC	426	0.72		UGC	315	0.87
Leu	UUA	631	1.31		UCA	608	1.35	TER	UAA	554	0.97	TER	UGA	680	1.19
	UUG	577	1.2		UCG	395	0.88		UAG	475	0.83	Trp	UGG	547	1
	CUU	591	1.23	Pro	CCU	297	1.03	His	CAU	410	1.29	Arg	CGU	221	0.63
	CUC	337	0.7		CCC	254	0.88		CAC	226	0.71		CGC	173	0.49
	CUA	409	0.85		CCA	343	1.19	Gln	CAA	535	1.28		CGA	385	1.1
	CUG	343	0.71		CCG	262	0.91		CAG	298	0.72		CGG	275	0.78
Ile	AUU	874	1.29	Thr	ACU	290	0.92	Asn	AAU	777	1.28	Ser	AGU	359	0.8
	AUC	574	0.85		ACC	292	0.93		AAC	433	0.72		AGC	287	0.64
	AUA	580	0.86		ACA	402	1.28	Lys	AAA	943	1.23	Arg	AGA	652	1.86
Met	AUG	530	1		ACG	275	0.87		AAG	593	0.77		AGG	401	1.14
Val	GUU	485	1.38	Ala	GCU	296	1.28	Asp	GAU	540	1.34	Gly	GGU	369	0.88
	GUC	276	0.78		GCC	192	0.83		GAC	267	0.66		GGC	274	0.66
	GUA	385	1.09		GCA	256	1.1	Glu	GAA	745	1.25		GGA	573	1.37
	GUG	264	0.75		GCG	184	0.79		GAG	445	0.75		GGG	452	1.08
V.odorata
AA	Codons	Numbers	RSCU	AA	Codons	Numbers	RSCU	AA	Codons	Numbers	RSCU	AA	Codons	Numbers	RSCU
Phe	UUU	1784	1.19	Ser	UCU	1062	1.33	Tyr	UAU	1293	1.36	Cys	UGU	669	1.12
	UUC	1220	0.81		UCC	783	0.98		UAC	606	0.64		UGC	526	0.88
Leu	UUA	939	1.33		UCA	948	1.19	TER	UAA	707	1.01	TER	UGA	891	1.27
	UUG	857	1.21		UCG	646	0.81		UAG	506	0.72	Trp	UGG	911	1
	CUU	950	1.34	Pro	CCU	621	1.2	His	CAU	740	1.36	Arg	CGU	432	0.71
	CUC	493	0.7		CCC	470	0.91		CAC	346	0.64		CGC	287	0.47
	CUA	569	0.81		CCA	612	1.18	Gln	CAA	900	1.37		CGA	669	1.1
	CUG	432	0.61		CCG	372	0.72		CAG	417	0.63		CGG	433	0.71
Ile	AUU	1476	1.33	Thr	ACU	655	1.15	Asn	AAU	1437	1.34	Ser	AGU	734	0.92
	AUC	921	0.83		ACC	507	0.89		AAC	705	0.66		AGC	614	0.77
	AUA	935	0.84		ACA	690	1.21	Lys	AAA	1465	1.25	Arg	AGA	1096	1.8
Met	AUG	851	1		ACG	431	0.76		AAG	884	0.75		AGG	740	1.21
Val	GUU	719	1.41	Ala	GCU	543	1.26	Asp	GAU	1146	1.43	Gly	GGU	636	0.88
	GUC	365	0.72		GCC	364	0.85		GAC	458	0.57		GGC	465	0.64
	GUA	564	1.11		GCA	520	1.21	Glu	GAA	1330	1.28		GGA	1055	1.46
	GUG	393	0.77		GCG	296	0.69		GAG	748	0.72		GGG	729	1.01
V. rassak
AA	Codons	Numbers	RSCU	AA	Codons	Numbers	RSCU	AA	Codons	Numbers	RSCU	AA	Codons	Numbers	RSCU
Phe	UUU	1876	1.2	Ser	UCU	1044	1.43	Tyr	UAU	1272	1.3	Cys	UGU	626	1.15
	UUC	1261	0.8		UCC	711	0.97		UAC	682	0.7		UGC	460	0.85
Leu	UUA	895	1.29		UCA	888	1.22	TER	UAA	819	1.04	TER	UGA	945	1.2
	UUG	928	1.34		UCG	573	0.78		UAG	604	0.77	Trp	UGG	809	1
	CUU	895	1.29	Pro	CCU	533	1.19	His	CAU	747	1.41	Arg	CGU	395	0.72
	CUC	498	0.72		CCC	409	0.91		CAC	312	0.59		CGC	251	0.45
	CUA	540	0.78		CCA	496	1.11	Gln	CAA	938	1.34		CGA	600	1.09
	CUG	413	0.59		CCG	350	0.78		CAG	467	0.66		CGG	379	0.69
Ile	AUU	1449	1.33	Thr	ACU	560	1.14	Asn	AAU	1438	1.36	Ser	AGU	659	0.9
	AUC	921	0.85		ACC	454	0.92		AAC	676	0.64		AGC	508	0.7
	AUA	896	0.82		ACA	559	1.14	Lys	AAA	1507	1.3	Arg	AGA	1041	1.88
Met	AUG	784	1		ACG	393	0.8		AAG	812	0.7		AGG	648	1.17
Val	GUU	751	1.44	Ala	GCU	491	1.29	Asp	GAU	1063	1.43	Gly	GGU	626	0.98
	GUC	415	0.8		GCC	315	0.82		GAC	419	0.57		GGC	409	0.64
	GUA	566	1.09		GCA	446	1.17	Glu	GAA	1255	1.29		GGA	894	1.39
	GUG	349	0.67		GCG	276	0.72		GAG	685	0.71		GGG	636	0.99
