# Supplementary material for: Comparative and phylogenetic analyses of eleven complete chloroplast genomes of Dipterocarpoideae
Source: Chin Med. 2021 Nov 25;16:125. doi: 10.1186/s13020-021-00538-8 (PMC8620154; doi:10.1186/s13020-021-00538-8)
Supplement: Supplementary file 3 — Additional file 3: Table S2. Estimates of Evolutionary Divergence between Sequences. [file 13020_2021_538_MOESM3_ESM.xls]

## Sheet: Table S2
Table S2: Estimates of Evolutionary Divergence between Sequences
	Dipterocarpus intricatus	Hopea mollissima	Shorea henryana	Hopea odorata	Shorea roxburghii	Dipterocarpus alatus	Dipterocarpus gracilis	Shorea leprosula	Vatica xishuangbannaensis	Vatica odorata	Vatica rassak	Dipterocarpus turbinatus	Hopea chinensis	Hopea dryobalanoides	Hopea hainanensis	Hopea reticulata	Parashorea chinensis	Parashorea macrophylla	Vatica guangxiensis	Vatica mangachapoi
Dipterocarpus intricatus		0.0206206	0.0254739	0.0206259	0.0248601	0.00217659	0.00144967	0.0216143	0.0238496	0.0245986	0.0226021	0.0014498	0.0203705	0.0198706	0.0204058	0.020123	0.0208763	0.0231196	0.0236008	0.0241031
Hopea mollissima	0.0206206		0.0100223	0.00266373	0.0102245	0.0218703	0.0211135	0.00899887	0.024343	0.0250925	0.0230949	0.021116	0.00024178	0.00436383	0.00242466	0.00242112	0.00802238	0.00997843	0.0240941	0.0240941
Shorea henryana	0.0254739	0.0100223		0.0100237	0.0080584	0.0267376	0.0259719	0.0137227	0.0287327	0.0294899	0.027974	0.0259746	0.00977597	0.0100223	0.00979154	0.00953022	0.0129837	0.014961	0.0284812	0.0284812
Hopea odorata	0.0206259	0.00266373	0.0100237		0.0102261	0.0218761	0.0211186	0.00900007	0.0243473	0.0250968	0.0230991	0.0211212	0.00242113	0.00436436	0.000726744	0.00242124	0.00777913	0.00973435	0.0240984	0.0240984
Shorea roxburghii	0.0248601	0.0102245	0.0080584	0.0102261		0.0261172	0.0253556	0.0139099	0.0293612	0.0301157	0.0281046	0.0253582	0.00997904	0.0102245	0.00999514	0.00973435	0.0129277	0.0146508	0.0291107	0.0291107
Dipterocarpus alatus	0.00217659	0.0218703	0.0267376	0.0218761	0.0261172		0.00169181	0.0228656	0.0248523	0.0256024	0.0236032	0.00169209	0.0216196	0.0211186	0.0216572	0.0213717	0.022127	0.0243742	0.0246033	0.0251065
Dipterocarpus gracilis	0.00144967	0.0211135	0.0259719	0.0211186	0.0253556	0.00169181		0.0221079	0.0240941	0.0248433	0.0228463	0.000966111	0.0208634	0.0203634	0.0208991	0.0201205	0.021369	0.0236136	0.0238452	0.0243473
Shorea leprosula	0.0216143	0.00899887	0.0137227	0.00900007	0.0139099	0.0228656	0.0221079		0.0253418	0.0260923	0.024092	0.0221104	0.00875396	0.00899887	0.00876782	0.00850959	0.00509451	0.00704337	0.0250925	0.0250925
Vatica xishuangbannaensis	0.0238496	0.024343	0.0287327	0.0243473	0.0293612	0.0248523	0.0240941	0.0253418		0.0012096	0.00655543	0.0240962	0.024092	0.0235904	0.0241318	0.0238431	0.0255999	0.0275998	0.000241765	0.000725558
Vatica odorata	0.0245986	0.0250925	0.0294899	0.0250968	0.0301157	0.0256024	0.0248433	0.0260923	0.0012096		0.00728732	0.0248454	0.0248413	0.0243391	0.0248821	0.0245921	0.0263507	0.0283525	0.000967513	0.00145177
Vatica rassak	0.0226021	0.0230949	0.027974	0.0230991	0.0281046	0.0236032	0.0228463	0.024092	0.00655543	0.00728732		0.0228484	0.0228443	0.0223436	0.0228821	0.0225958	0.0243496	0.0263461	0.00631172	0.00679988
Dipterocarpus turbinatus	0.0014498	0.021116	0.0259746	0.0211212	0.0253582	0.00169209	0.000966111	0.0221104	0.0240962	0.0248454	0.0228484		0.0208658	0.0203656	0.0209017	0.0206181	0.0213717	0.0236164	0.0238473	0.0243496
Hopea chinensis	0.0203705	0.00024178	0.00977597	0.00242113	0.00997904	0.0216196	0.0208634	0.00875396	0.024092	0.0248413	0.0228443	0.0208658		0.00412064	0.00218182	0.00217869	0.00777764	0.00973315	0.0238431	0.0238431
Hopea dryobalanoides	0.0198706	0.00436383	0.0100223	0.00436436	0.0102245	0.0211186	0.0203634	0.00899887	0.0235904	0.0243391	0.0223436	0.0203656	0.00412064		0.00412705	0.00387767	0.00826724	0.0102238	0.0233416	0.0238431
Hopea hainanensis	0.0204058	0.00242466	0.00979154	0.000726744	0.00999514	0.0216572	0.0208991	0.00876782	0.0241318	0.0248821	0.0228821	0.0209017	0.00218182	0.00412705		0.00218186	0.00754539	0.00950294	0.0238826	0.0238826
Hopea reticulata	0.020123	0.00242112	0.00953022	0.00242124	0.00973435	0.0213717	0.0201205	0.00850959	0.0238431	0.0245921	0.0225958	0.0206181	0.00217869	0.00387767	0.00218186		0.00777834	0.0097337	0.0235943	0.0235943
Parashorea chinensis	0.0208763	0.00802238	0.0129837	0.00777913	0.0129277	0.022127	0.021369	0.00509451	0.0255999	0.0263507	0.0243496	0.0213717	0.00777764	0.00826724	0.00754539	0.00777834		0.00582497	0.0253507	0.0253507
Parashorea macrophylla	0.0231196	0.00997843	0.014961	0.00973435	0.0146508	0.0243742	0.0236136	0.00704337	0.0275998	0.0283525	0.0263461	0.0236164	0.00973315	0.0102238	0.00950294	0.0097337	0.00582497		0.0273498	0.0273498
Vatica guangxiensis	0.0236008	0.0240941	0.0284812	0.0240984	0.0291107	0.0246033	0.0238452	0.0250925	0.000241765	0.000967513	0.00631172	0.0238473	0.0238431	0.0233416	0.0238826	0.0235943	0.0253507	0.0273498		0.000483676
Vatica mangachapoi	0.0241031	0.0240941	0.0284812	0.0240984	0.0291107	0.0251065	0.0243473	0.0250925	0.000725558	0.00145177	0.00679988	0.0243496	0.0238431	0.0238431	0.0238826	0.0235943	0.0253507	0.0273498	0.000483676
Total	0.361791	0.24418	0.330735	0.244216	0.332564	0.378887	0.36553	0.285595	0.362758	0.375452	0.363978	0.366065	0.239976	0.247896	0.240364	0.238697	0.27587	0.309989	0.358539	0.362005
Average	0.0190416	0.0128516	0.0174071	0.0128535	0.0175034	0.0199414	0.0192384	0.0150313	0.0190925	0.0197606	0.0191568	0.0192666	0.0126303	0.0130471	0.0126507	0.012563	0.0145195	0.0163152	0.0188705	0.0190529
The number of base substitutions per site from between sequences are shown. Analyses were conducted using the Kimura 2-parameter model [1]. This analysis involved 20 nucleotide sequences. Codon positions included were 1st+2nd+3rd+Noncoding. All ambiguous positions were removed for each sequence pair (pairwise deletion option). There were a total of 2055 positions in the final dataset. Evolutionar…
1. Kimura M. (1980). A simple method for estimating evolutionary rate of base substitutions through comparative studies of nucleotide sequences. Journal of Molecular Evolution 16:111-120.
2. Kumar S., Stecher G., Li M., Knyaz C., and Tamura K. (2018). MEGA X: Molecular Evolutionary Genetics Analysis across computing platforms. Molecular Biology and Evolution 35:1547-1549.
3. Stecher G., Tamura K., and Kumar S. (2020). Molecular Evolutionary Genetics Analysis (MEGA) for macOS. Molecular Biology and Evolution (https://doi.org/10.1093/molbev/msz312).
Disclaimer: Although utmost care has been taken to ensure the correctness of the caption, the caption text is provided "as is" without any warranty of any kind. Authors advise the user to carefully check the caption prior to its use for any purpose and report any errors or problems to the authors immediately (www.megasoftware.net). In no event shall the authors and their employers be liable for a…
>accD_Dipterocarpus intricatus
ATGGAAAAATCGTGGTTTAATTCCATGTTGGCTAAGGAAGAATTAGAATACAGATGTAGACTAAGTAAATCCATGGATAGCCCCGGTCCTCTTGAAAATACTAGTGGTGTAAGCGAAGACCCAGTTATAAAGGATACAGATAAAAACTGGAGTTCGAGTGGCAGTTCTAGTTATTACCGTAATGTTGATAATTTAATCGATGTCAAAAACATTCGGAATTTCATTTCTGATTACACCCTTTTAATTAGGGATAGTAATCGGGATAGTTATTCGATATATTTTGATATTGAAAATCAAATTTTTGAGATTGACAATGATCATTCTTGGCTGAGTAGTTCTTTTTATTCGTTTTTGAGTAGTTCTTTTTATAGTTATCGTAATCCTAGTTATATGAATAAT…
>accD_Hopea mollissima
ATGGAAAAATCGTGGTTTAATTCCAAGTTGGCTAAGGAAGAATTAGAATATAGATGTGGACTAAGTAAATCCATGGATAGCCTTGGTCCTCTTGAAAATACGAGTGGTGTAAGTGAAGACCCAGTTAGAAAGGATACAGATAAAAACTGGAGTTCGAGTGGAAGTTCTAGTTATTACGGTAATGTTGATAATTTAATCGACGTCAAAAACATTCGGAACTTCATTTCTGATTACACCCTTTTAATTAGGGATAGTAATCGGGATAGTTATTCGATATATTTTGATATTGAAAATCTCATTTTTGAGATTGACAATGATCATTCTTGGCTGAGTAGTTCTTTTTATTCGTTTTTGAGTAGTTCTTTTTATAGTTATCGTAATCCTAGTTATATGAATAAT…
>accD_Shorea henryana
ATGGAAAAATCGTGGTTTAATTCCAAGTTGGTTAAGAAAGAATTAGAATATAGATGTGGACTAAGTAAATCCATGGATAGCCTTGGTCCTCTTGAAAATACTAGTGGTGTAAGCGAAGACCCAGTTAGAAAGGATACAGATAAAAACTGGAGTTCGAGTGGAAGTTCTAGTTATTACGGTAATGGTGATAATTTAATCGACGTCAAAAACATTCGGAACTTCATTTCTGATTACACCCTTTTAATTAGGGATAGTAATCGGGATAGTTATTCGATATATTTTGATATTGAAAATCAAATTTTTGAGATTGACAATGATCATTCTTGGCTGAGTAGTTCTTTTTATTCGTTTTTGAGTAGTTCTTTTTATAGTTATCGTAATCCTAGTTATATGAATAAT…
>accD_Hopea odorata
ATGGAAAAATCGTGGTTTAATTCCAAGTTGGCTAAGGAAGAATTAGAATATAGATGTGGACTAAGTAAATCCATGGATAGCCTTGGTCCTCTTGAAAATACGAGTGGTGTAAGCGAAGACCCAGTTAGAAAGGATACAGATAAAAACTGGAGTTCGAGTGAAAGTTCTAGTTATTACGGTAATGTTGATAATTTAATCGACGTCAAAAACATTCGGAACTTCATTTCGGATTACACCCTTTTAATTAGGGATAGTAATCGGGATAGTTATTCGATATATTTTGATATTGAAAATCTAATTTTTGAGATTGACAATGATCATTCTTGGCTGAGTAGTTCTTTTTATAGTTATCGTAATCCTAGTTATATGAATAATATACCTAAAAGTGACGATCCCCAC…
>accD_Shorea roxburghii
ATGGAAAAATCGTGGTTTAATTCCAAGTTGGCTAAGGAAGAATTAGAATATAGATGTGGACTAAGTAAATCCATGGATAGCCTTGGTCCTCTTGAAAATACTAGTGGTGTAAGCGAAGACCCAGTTAGAAAGGATACAGATAAAAACTGGAGTTCGAGTGGAAGTTCTAGTTATTACGGTAATGGTGATAATTTAATCGACGTCAAAAACATTCGGAACTTCATTTCTGATTACACCCTTTTAATTAGGGATAGTAATCGGGATAGTTATTCGATATATTTTGATATTGAAAATCAAATTTTTGAGACTGACAATGATCATTCTTGGCTGAATAGTTCTTTTTATTCGTTTTTGAGTAGTTCTTTTTATAGTTATCGTAATCCTAGTTATATGAATAAT…
>accD_Dipterocarpus alatus
ATGGAAAAATCGTGGTTTAATTCCATGTTGGCTAAGGAAGAATTAGAATACAGATGTAGACTAAGTAAATCCATGGATAGCCTCGGTCCTCTTGAAAATACTAGTGGTGTAAGCGAAGACCCAGTTATAAAGGATACAGATAAAAACTGGAGTTCGAGTGGCAGTTCTAGTTATTACCGTAATGTTGATAATTTAATCGATGTCAAAAACATTCGGAATTTCATTTCTGATTACACCCTTTTAATTAGGGATAGTAATCGGGATAGTTATTCGATATATTTTGATATTGAAAATCAAATTTTTGAGATTGACAATGATCATTCTTGGCTGAGTAGTTCTTTTTATTCGTTTTTGAGTAGTTCTTTTTATAGTTATCGTAATCCTAGTTATATGAATAAT…
>accD_Dipterocarpus gracilis
ATGGAAAAATCGTGGTTTAATTCCATGTTGGCTAAGGAAGAATTAGAATACAGATGTAGACTAAGTAAATCCATGGATAGCCTCGGTCCTCTTGAAAATACTAGTGGTGTAAGCGAAGACCCAGTTATAAAGGATACAGATAAAAACTGGAGTTCGAGTGGCAGTTCTAGTTATTACCGTAATGTTGATAATTTAATCGATGTCAAAAACATTCGGAATTTCATTTCTGATTACACCCTTTTAATTAGGGATAGTAATCGGGATAGTTATTCGATATATTTTGATATTGAAAATCAAATTTTTGAGATTGACAATGATCCTTGGCTGAGTAGTTCTTTTTATTCGTTTTTGAGTAGTTCTTTTTATAGTTATCGTAATCCTAGTTATATGAATAATATA…
>accD_Shorea leprosula
ATGGAAAAATTGTGGTTTAATTCCAAGTTGGCTAAGGAAGAATTAGAATATAGATGTGGACTAAGTGATAGCCTTGGTCCTCTTGAAAATACTAGTGGTGTAAGCGAAGACCCAGTTAGAAAGGATACAGATAAAAACTGGAGTTCGAGTGGAAGTTCTAGTTATTACGGTAATGTTGATAATTTAATCGACGTCAAAAACATTCGGAACTTTATTTCTGATTACACCCTTTTAATTAGGGATAGTAATCGGGATAGTTATTCGATATATTTTGATATTGAAAATCAAATTTTTGAGATTGACAATGATCAGCTGAGTAGTTCTTTTTATTCGTTTTTGAGTAGTTCTTTTTATAGTTATCGTAACCCCAGTTATATGAATAATATATCTAAAAGTGAC…
>accD_Vatica xishuangbannaensis
ATGGAAAAATCGTGGTTTAATTCCATGTTGGCTAAGGAAGAATTAGAATACAGATGTGGACTAAGTAAATCCATGGATAGCCTTGGTCCTCTTGAAAATACTAGTGGTGTAAGCGAAGACCCAGTTATAAAGGATACAGATAAAAACTGGAGTTCGAGCGGCAGTTCTAGTTATTACCGTAATGTTGATAATTTAATCGACGTCAAAAACATTCGGAATTTCATTTCTGATTCCACCCTTTTAATTCGGGATAGTAATCGGGATAGTTATTCGATATATTTTGATATTGAAAATCAAATTTTTGAGATTGACAATGATCATTCTTGGTTGAGTAGTTCTTTTTATTCGGTTTTGAGTAGTGCTTTTTCTAGTTATTGCGATCCTAGTTATATGAATAAT…
>accD_Vatica odorata
ATGGAAAAATCGTGGTTTAATTCCATGTTGGCTAAGGAAGAATTAGAATACAGATGTGGACTAAGTAAATCCATGGATAGCCTTGGTCCTCTTGAAAATACTAGTGGTGTAAGCGAAGACCCAGTTATAAAGGATACAGATAAAAACTGGAGTTCGAGCGGCAGTTCTAGTTATTACCGTAATGTTGATAATTTAATCGACGTCAAAAACATTCGGAATTTCATTTCTGATTCCACCCTTTTAATTCGGGATAGTAATCGGGATAGTTATTCGATATATTTTGATATTGAAAATCAAATTTTTGAGATTGACAATGATCATTCTTGGTTGAGTAGTTCTTTTTATTCGGTTTTGAGTAGTGCTTTTTCTAGTTATTGCGATCCTAGTTATATGAATAAT…
>accD_Vatica rassak
ATGGAAAAATCGTGGTTTAATTCCATGTTGGCTAAGGAAGAATTAGAATGCAGATGTGGACTAAGTAAATCCATGGATAGCCTTGGTCCTCTTGAAAATACTAGTGGTGTAAGCGAAGACCCAGTTATAAAGGATACAGATAAAAACTGGAGTTCGAGCGGCAGTTCTAGTTATTACCGTAATGTTGATAATTTAATCGACGTCAAAAACATTCGGAATTTCATTTCTGATTCCACCCTTTTAATTCGGGATAGTAATCGGGATAGTTTAATTCGGGATAGTAATCAGGATAGTTATTCGATATATTTTGATATTGAAAATCAAATTTTTGAGATTGACAATGATCATTCTTGGCTGAGTAGTTCTTTTTATTCGGTTTTGAGTAGTGCTTTTTCTAGT…
>accD_Dipterocarpus turbinatus
ATGGAAAAATCGTGGTTTAATTCCATGTTGGCTAAGGAAGAATTAGAATACAGATGTAGACTAAGTAAATCCATGGATAGCCCCGGTCCTCTTGAAAATACTAGTGGTGTAAGCGAAGACCCAGTTATAAAGGATACAGATAAAAACTGGAGTTCGAGTGGGAGTTCTAGTTATTACCGTAATGTTGATAATTTAATCGATGTCAAAAACATTCGGAATTTCATTTCTGATTACACCCTTTTAATTAGGGATAGTAATCGGGATAGTTATTCGATATATTTTGATATTGAAAATCAAATTTTTGAGATTGACAATGATCATTCTTGGCTGAGTAGTTCTTTTTATTCGTTTTTGAGTAGTTCTTTTTATAGTTATCGTAATCCTAGTTATATGAATAAT…
>accD_Hopea chinensis
ATGGAAAAATCGTGGTTTAATTCCAAGTTGGCTAAGGAAGAATTAGAATATAGATGTGGACTAAGTAAATCCATGGATAGCCTTGGTCCTCTTGAAAATACGAGTGGTGTAAGTGAAGACCCAGTTAGAAAGGATACAGATAAAAACTGGAGTTCGAGTGGAAGTTCTAGTTATTACGGTAATGTTGATAATTTAATCGACGTCAAAAACATTCGGAACTTCATTTCTGATTACACCCTTTTAATTAGGGATAGTAATCGGGATAGTTATTCGATATATTTTGATATTGAAAATCTCATTTTTGAGATTGACAATGATCATTCTTGGCTGAGTAGTTCTTTTTATCGTAATCCTAGTTATATGAATAATATATCTAAAAGTGACGATCCCCACTATGAT…
>accD_Hopea dryobalanoides
ATGGAAAAATCGTGGTTTAATTCCAAGTTGGCTAAGGAAGAATTAGAATATAGATGTGGACTAAGTAAGTCCATGGATAGCCTTGGTCCTCTTGAAAATACGAGTGGTGTAAGCGAAGACCCAGTTAGAAAGGATACAGATAAAAACGGGAGTTCGAGTGGAAGTTCTAGTTATTACGGTAATGTTGATAATTTAATCGACGTCAAAAACATTCGGAACTTCATTTCTGATTACACCCTTTTAATTAGGGATAGTAATCGGGATAGTTATTCGATATATTTTGATATTGAAAATCTCATTTTTGAGATTGACAATGATCATTCTTGGCTGAGTAGTTCTTTTTATTCGTTTTTGAGTAGTTCTTTTTATAGTTATCGTAATCCTAGTTATATGAATAAT…
>accD_Hopea hainanensis
ATGGAAAAATCGTGGTTTAATTCCAAGTTGGCTAAGGAAGAATTAGAATATAGATGTGGACTAAGTAAATCCATGGATAGCCTTGGTCCTCTTGAAAATACGAGTGGTGTAAGCGAAGACCCAGTTAGAAAGGATACAGATAAAAACTGGAGTTCGAGTGGAAGTTCTAGTTATTACGGTAATGTTGATAATTTAATCGACGTCAAAAACATTCGGAACTTCATTTCGGATTACACCCTTTTAATTAGGGATAGTAATCGGGATAGTTATTCGATATATTTTGATATTGAAAATCTAATTTTTGAGATTGACAATGATCATTCTTGGCTGAGTAGTTCTTTTTATAGTTATCGTAATCCTAGTTATATGAATAATATACCTAAAAGTGACGATCCCCAC…
>accD_Hopea reticulata
ATGGAAAAATCGTGGTTTAATTCCAAGTTGGCTAAGGAAGAATTAGAATATAGATGTGGACTAAGTAAATCCATGGATAGCCTTGGTCCTCTTGAAAATACGAGTGGTGTAAGCGAAGACCCAGTTAGAAAGGATACAGATAAAAACTGGAGTTCGAGTGGAAGTTCTAGTTATTACGGTAATGTTGATAATATAATCGACGTCAAAAACATTCGGAACTTCATTTCTGATTACACCCTTTTAATTAGGGATAGTAATCGGGATAGTTATTCGATATATTTTGATATTGAAAATCTAATTTTTGAGATTGACAATGATCATTCTTGGCTGAGTAGTTCTTTTTATTCGTTTTTGAGTAGTTCTTTTTATAGTTATCGTAATCCTAGTTATATGAATAAT…
>accD_Parashorea chinensis
ATGAAAAAATTATGGTTTAATTCCAAGTTGGCTAAGGAAGAATTAGAATATAGATGTGGACTAAGTAAATCCATGGATAGCCTTGGTCCTCTTGAAAATACTAGTGGTGTAAGCGAAGACCCAGTTAGAAAGGATACAGATAAAAACTGGAGTTCGAGTGGAAGTTCTAGTTATTACGGTAATGTTGATAATTTAATCGACGTCAAAAACATTCGGAACTTTATTTCTGATTACACCCTTTTAATTAGGGATAGTAATCGGGATAGTTATTCGATATATTTTGATATTGAAAATCAAATTTTTGAGATTGACAATGATCATTCTTGGCTGAGTAGTTCTTTTTATTCGTTTTTGAGTAGTTCTTTTTATAGTTATCGTAATCCTAGTTATATGAATAAT…
>accD_Parashorea macrophylla
ATGGAAAAATTGTGGTTTAATTCCAAGTTGGCTAAGGAAGAATTAGAATATAGATGTGGACTAAGTAAATCCATGGATAGCCTTGGTCCTCTTGAAAATACTAGTGGTGTAAGCGAAGACCCAGTTAGAAAGGATACAGATAAAAACTGGAGTTCGAGTGGAAGTTCTAGTTATTACGGTAATGTTGATAATTTAATCGACGTCAAAAACATTCGGAACTTTCTTTCTGATTACACCCTTTTAATTAGGGATAGTAATCGGGATAGTTATTCGATATATTTTGATATTGAAAATCAAATTTTTGAGATTGACAATGATCAGTCTTGGCTGAGTAGTTCTTTTTATTCGTTTTTGAGTAGTTCTTTTTATAGTTATCGTAATCCTAGTTATATGAATAAT…
>accD_Vatica guangxiensis
ATGGAAAAATCGTGGTTTAATTCCATGTTGGCTAAGGAAGAATTAGAATACAGATGTGGACTAAGTAAATCCATGGATAGCCTTGGTCCTCTTGAAAATACTAGTGGTGTAAGCGAAGACCCAGTTATAAAGGATACAGATAAAAACTGGAGTTCGAGCGGCAGTTCTAGTTATTACCGTAATGTTGATAATTTAATCGACGTCAAAAACATTCGGAATTTCATTTCTGATTCCACCCTTTTAATTCGGGATAGTAATCGGGATAGTTATTCGATATATTTTGATATTGAAAATCAAATTTTTGAGATTGACAATGATCATTCTTGGTTGAGTAGTTCTTTTTATTCGGTTTTGAGTAGTGCTTTTTCTAGTTATTGCGATCCTAGTTATATGAATAAT…
>accD_Vatica mangachapoi
ATGGAAAAATCGTGGTTTAATTCCATGTTGGCTAAGGAAGAATTAGAATACAGATGTGGACTAAGTAAATCCATGGATAGCCTTGGTCCTCTTGAAAATACTAGTGGTGTAAGCGAAGACCCAGTTATAAAGGATACAGATAAAAACTGGAGTTCGAGCGGCAGTTCTAGTTATTACCGTAATGTTGATAATTTAATCGACGTCAAAAACATTCGGAATTTCATTTCTGATTCCACCCTTTTAATTCGGGATAGTAATCGGGATAGTTATTCGATATATTTTGATATTGAAAATCAAATTTTTGAGATTGACAATGATCATTCTTGGTTGAGTAGTTCTTTTTATTCGGTTTTGAGTAGTGCTTTTTCTAGTTATTGCGATCCTAGTTATATGAATAAT…
